# Supplementary material for: Vitamin D Status and Atherogenic Lipid Profiles, Including Lipoprotein(a), in Elite Athletes
Source: Nutrients. 2026 Jun 21;18(12):2013. doi: 10.3390/nu18122013 (PMC13305039; doi:10.3390/nu18122013)
Supplement: Supplementary file 1 [file nutrients-18-02013-s001.zip]

Archive with 1 entries (1 files):
- nutrients-4374482-supplementary.pdf
